# Supplementary material for: Ag2S-Decorated One-Dimensional CdS Nanorods for Rapid Detection and Effective Discrimination of n-Butanol
Source: Nanomaterials (Basel). 2024 Feb 21;14(5):394. doi: 10.3390/nano14050394 (PMC10934644; doi:10.3390/nano14050394)
Supplement: Supplementary file 1 [file nanomaterials-14-00394-s001.zip]

Archive with 1 entries (1 files):
- nanomaterials-2853698-supplementary.pdf
